# Supplementary material for: Electrochemical lateral flow assay with ELISA-level performance for detecting plant diseases in East Africa
Source: Proc Natl Acad Sci U S A. 2026 Jul 20;123(30):e2602947123. doi: 10.1073/pnas.2602947123 (PMC13416961; doi:10.1073/pnas.2602947123)
Supplement: Supplementary file 2 — Dataset S01 (XLSX) [file pnas.2602947123.sd01.xlsx]

## Sheet: Sheet1
Potential (V)	Current (uA)
Sample	1	2	3	4	5	6	7	8	9	10	11	12	13	14	15	16	17	18	19	20	21	22	23	24	25	26	27	28	29	30	31	32	33	34	35	36	37	38	39	40	41	42	43	44	45	46	47	48	49
-0.8	0.15	0.87	0.056	-1.64	0.067	0.256	1.59	2.17	2.76	0.292	-0.978	0.914	2.843	-0.519	0.024	2.234	-0.028	1.81	8.99	2.63	7.4	3.26	1.225	-0.162	-1.37	2.3	-0.027	3.15	2.24	4.93	-1.147	11.652	-3.27	-0.312	3.11	1.69	2.22	-4.07	2.63	-0.334	-0.67	-2.16	1.45	-4.269	3.07	1.495	-0.039	2.32	-0.177
-0.775	0.445	2.58	0.166	0.97	0.2	0.759	-0.65	-0.92	0.57	0.864	2.77	0.93	0.418	-0.228	0.843	0.143	0.27	0.248	1.16	0.73	7.9	6.27	0.18	-0.071	6.07	0.34	0.257	7.48	6.85	5.73	3.25	11.85	4.23	-0.137	-0.98	0.61	0.11	2.18	5.25	1.177	5.56	2.98	-0.04	-1.872	0.14	0.096	0.377	0.26	1.666
-0.75	0.89	5.16	0.332	7.12	0.4	1.517	-0.2	1.63	-0.38	1.729	1.915	0.693	0.186	0.775	0.536	0.163	-0.034	0.083	2.03	-0.06	5.4	4.86	0.08	0.242	3.97	-0.85	-0.032	5.16	4.61	4.16	2.247	8.83	5.03	0.466	1.93	0.17	-1.43	4.71	4.15	1.16	4.03	3.33	-0.39	6.371	3.02	0.109	-0.047	5.25	0.913
-0.725	0.667	3.87	0.249	5.39	0.3	1.138	5.03	6.21	1.2	1.297	1.569	0.571	0.313	1.191	0.405	3.511	0.296	-0.05	5.74	2.6	4.2	3.88	0.135	0.372	2.96	2.37	0.282	4.03	3.64	3.39	1.841	7.278	4.1	0.716	3.39	0.2	2.96	4.04	3.52	1.507	3.13	4.16	4.06	9.787	1.47	2.349	0.413	3.84	0.648
-0.7	0.541	3.14	0.202	4.22	0.243	0.923	4.45	4.33	3.44	1.052	1.355	0.49	2.17	1.73	0.342	2.442	0.599	0.185	4.12	2.72	3.4	3.16	0.935	0.54	2.38	5.11	0.571	3.28	3.04	2.85	1.59	6.239	3.38	1.04	3.22	1.09	5.61	3.32	3.06	1.267	2.54	4.36	2.99	14.22	3.59	1.634	0.837	3.07	0.499
-0.675	0.453	2.63	0.169	3.54	0.204	0.773	3.55	3.46	2.29	0.881	1.201	0.451	2.761	1.51	0.286	1.908	0.475	0.783	3.37	2.15	2.9	2.69	1.19	0.471	2	4	0.453	2.81	2.4	2.45	1.409	5.743	3.05	0.908	2.72	2.06	4.48	2.78	2.62	1.07	2.15	3.38	2.43	12.414	2.97	1.277	0.664	2.52	0.426
-0.65	0.386	2.24	0.144	3.08	0.173	0.659	2.99	2.79	2.14	0.751	1.038	0.378	2.251	1.283	0.252	1.505	0.405	1.232	2.82	1.86	2.5	2.39	0.97	0.4	1.74	3.26	0.386	2.49	2.07	2.15	1.217	4.819	2.7	0.771	2.47	2.81	3.8	2.4	2.29	0.886	1.85	2.88	2.03	10.542	2.54	1.007	0.565	2.14	0.351
-0.625	0.345	2	0.129	2.75	0.155	0.588	2.53	2.34	2.02	0.67	0.962	0.324	1.903	1.103	0.227	1.244	0.352	1.12	2.46	1.56	2.2	2.13	0.82	0.344	1.54	2.78	0.336	2.26	1.75	1.94	1.129	4.126	2.42	0.663	2.1	2.46	3.22	2.14	2.03	0.772	1.65	2.38	1.77	9.064	2.22	0.833	0.492	1.94	0.296
-0.6	0.314	1.82	0.117	2.57	0.141	0.535	2.23	2.07	1.81	0.61	0.849	0.288	1.694	1.011	0.213	1.068	0.33	0.961	2.25	1.36	1.9	1.97	0.73	0.316	1.42	2.37	0.315	2.12	1.65	1.8	0.996	3.664	1.98	0.608	1.94	2.22	2.77	1.95	1.89	0.672	1.51	2.02	1.57	8.309	1.95	0.715	0.461	1.75	0.277
-0.575	0.293	1.7	0.109	2.45	0.132	0.5	1.97	1.89	1.64	0.57	0.77	0.26	1.52	0.951	0.203	0.983	0.29	0.898	2.05	1.24	1.8	1.89	0.655	0.297	1.36	2.11	0.276	2.03	1.6	1.7	0.904	3.317	2.07	0.572	1.77	2.02	2.45	1.82	1.78	0.618	1.43	1.91	1.44	7.816	1.7	0.658	0.405	1.58	0.265
-0.55	0.281	1.63	0.105	2.37	0.126	0.479	1.82	1.81	1.53	0.546	0.729	0.25	1.415	0.919	0.196	0.918	0.272	0.812	1.98	1.13	1.7	1.81	0.61	0.287	1.34	1.95	0.26	1.99	1.44	1.6	0.856	3.185	1.63	0.552	1.68	1.83	2.19	1.76	1.6	0.585	1.38	1.8	1.38	7.553	1.66	0.615	0.38	1.53	0.247
-0.525	0.271	1.57	0.101	2.32	0.122	0.462	1.73	1.82	1.42	0.526	0.698	0.245	1.334	0.891	0.187	0.879	0.263	0.746	1.9	1.08	1.7	1.79	0.575	0.278	1.31	1.83	0.251	1.98	1.42	1.55	0.819	3.119	1.71	0.536	1.68	1.7	2.01	1.71	1.46	0.568	1.34	1.71	1.36	7.323	1.53	0.588	0.367	1.49	0.23
-0.5	0.264	1.53	0.099	2.27	0.118	0.45	1.62	1.84	1.36	0.513	0.676	0.246	1.288	0.871	0.176	0.827	0.254	0.717	1.85	1.08	1.8	1.77	0.555	0.272	1.3	1.8	0.242	1.96	1.33	1.46	0.793	3.136	1.53	0.524	1.53	1.55	1.93	1.67	1.38	0.572	1.35	1.75	1.36	7.159	1.39	0.554	0.354	1.46	0.232
-0.475	0.255	1.48	0.095	2.25	0.115	0.435	1.65	1.9	1.28	0.496	0.679	0.253	1.23	0.855	0.158	0.853	0.246	0.7	1.86	1.01	1.9	1.72	0.53	0.267	1.25	1.78	0.234	1.96	1.38	1.39	0.797	3.218	1.47	0.514	1.54	1.42	1.86	1.65	1.43	0.562	1.35	1.92	1.36	7.028	1.28	0.571	0.343	1.36	0.226
-0.45	0.241	1.4	0.09	2.16	0.108	0.412	1.72	1.97	1.2	0.469	0.66	0.26	1.172	0.827	0.146	0.847	0.226	0.657	1.82	1.01	2.1	1.65	0.505	0.258	1.19	1.78	0.215	1.94	1.28	1.3	0.775	3.317	1.56	0.497	1.43	1.27	1.86	1.58	1.44	0.575	1.34	1.83	1.35	6.798	1.13	0.567	0.316	1.34	0.216
-0.425	0.224	1.3	0.084	2.05	0.101	0.382	1.71	1.98	1.12	0.436	0.66	0.259	1.114	0.779	0.127	0.834	0.211	0.624	1.72	1.02	2.2	1.56	0.48	0.243	1.1	1.81	0.201	1.88	1.34	1.19	0.775	3.301	1.49	0.468	1.44	1.14	1.89	1.53	1.36	0.562	1.35	1.88	1.29	6.404	1.01	0.558	0.295	1.27	0.206
-0.4	0.198	1.15	0.074	1.92	0.089	0.338	1.74	1.94	0.99	0.385	0.629	0.272	1.009	0.723	0.013	0.853	0.194	0.585	1.64	0.98	2.4	1.41	0.435	0.226	0.97	1.8	0.185	1.84	1.23	1.07	0.738	3.466	1.54	0.435	1.4	0.99	1.95	1.43	1.22	0.545	1.35	1.88	1.21	5.944	0.89	0.571	0.27	1.15	0.2
-0.375	0.172	1	0.064	1.71	0.077	0.294	1.7	1.83	0.86	0.335	0.585	0.249	0.917	0.655	0.117	0.821	0.174	0.538	1.49	0.98	2.4	1.27	0.395	0.205	0.85	1.78	0.166	1.73	1.1	0.94	0.686	3.169	1.17	0.394	1.29	0.85	2.02	1.3	1.18	0.518	1.33	1.89	1.1	5.386	0.76	0.549	0.243	1.01	0.188
-0.35	0.148	0.86	0.055	1.48	0.067	0.253	1.61	1.66	0.73	0.288	0.535	0.238	0.812	0.575	0.103	0.769	0.143	0.489	1.38	0.97	2.4	1.09	0.35	0.18	0.73	1.73	0.136	1.57	0.99	0.83	0.627	3.037	1.2	0.346	1.18	0.71	2.08	1.14	1.17	0.465	1.27	1.77	0.97	4.729	0.67	0.514	0.199	0.92	0.177
-0.325	0.126	0.73	0.047	1.26	0.057	0.215	1.49	1.46	0.61	0.245	0.468	0.211	0.696	0.491	0.088	0.716	0.115	0.423	1.19	0.89	2.3	0.96	0.3	0.153	0.61	1.58	0.109	1.44	0.97	0.74	0.55	2.69	1.14	0.295	1.04	0.62	2.11	0.97	0.93	0.401	1.18	1.59	0.8	4.039	0.6	0.479	0.16	0.79	0.169
-0.3	0.105	0.61	0.039	1.04	0.047	0.179	1.36	1.21	0.49	0.204	0.402	0.203	0.592	0.412	0.05	0.638	0.102	0.377	1.08	0.75	2.1	0.79	0.255	0.128	0.51	1.44	0.097	1.25	0.88	0.65	0.472	2.591	1.08	0.247	0.95	0.53	2.1	0.81	0.91	0.364	1.09	1.38	0.66	3.383	0.56	0.427	0.142	0.7	0.159
-0.275	0.095	0.55	0.035	0.85	0.043	0.162	1.17	0.96	0.41	0.184	0.346	0.158	0.522	0.328	0.083	0.58	0.092	0.32	0.9	0.76	1.8	0.68	0.225	0.102	0.42	1.23	0.087	1.08	0.73	0.61	0.406	2.014	0.88	0.197	0.87	0.47	1.98	0.66	0.78	0.304	0.99	1.24	0.52	2.693	0.56	0.388	0.128	0.56	0.151
-0.25	0.083	0.48	0.031	0.67	0.037	0.141	0.96	0.76	0.34	0.161	0.283	0.14	0.464	0.256	0.085	0.495	0.08	0.274	0.76	0.69	1.5	0.59	0.2	0.08	0.37	1.04	0.076	0.9	0.68	0.59	0.332	1.782	1.02	0.154	0.8	0.44	1.8	0.51	0.54	0.257	0.79	1.14	0.41	2.102	0.56	0.331	0.112	0.53	0.151
-0.225	0.084	0.49	0.032	0.51	0.038	0.144	0.78	0.57	0.32	0.164	0.236	0.108	0.441	0.2	0.094	0.397	0.08	0.241	0.73	0.61	1.1	0.53	0.19	0.062	0.33	0.84	0.076	0.71	0.48	0.61	0.277	1.37	0.74	0.12	0.75	0.43	1.54	0.39	0.57	0.207	0.65	0.92	0.31	1.642	0.63	0.266	0.112	0.53	0.153
-0.2	0.088	0.51	0.033	0.4	0.039	0.15	0.66	0.45	0.31	0.171	0.204	0.096	0.418	0.144	0.103	0.345	0.081	0.205	0.67	0.5	0.9	0.47	0.18	0.045	0.29	0.64	0.077	0.57	0.62	0.66	0.24	1.221	0.92	0.086	0.75	0.43	1.25	0.3	0.47	0.154	0.51	0.78	0.24	1.182	0.69	0.231	0.113	0.6	0.161
-0.175	0.098	0.57	0.037	0.32	0.044	0.168	0.46	0.37	0.32	0.191	0.182	0.087	0.441	0.12	0.114	0.326	0.086	0.188	0.65	0.44	0.7	0.49	0.19	0.037	0.33	0.52	0.082	0.44	0.66	0.73	0.214	1.106	0.7	0.072	0.78	0.47	0.99	0.24	0.44	0.15	0.4	0.71	0.19	0.985	0.8	0.218	0.12	0.57	0.173
-0.15	0.114	0.66	0.043	0.28	0.051	0.194	0.37	0.32	0.36	0.221	0.176	0.076	0.476	0.1	0.142	0.313	0.099	0.185	0.65	0.37	0.5	0.5	0.205	0.031	0.36	0.4	0.094	0.35	0.79	0.84	0.207	0.974	0.73	0.06	0.82	0.51	0.78	0.19	0.49	0.127	0.31	0.67	0.17	0.821	0.95	0.209	0.138	0.6	0.196
-0.125	0.134	0.78	0.05	0.25	0.06	0.229	0.31	0.3	0.4	0.261	0.176	0.084	0.499	0.088	0.177	0.3	0.122	0.182	0.75	0.36	0.5	0.59	0.215	0.027	0.38	0.32	0.116	0.3	0.77	0.99	0.207	1.073	0.84	0.053	0.96	0.59	0.6	0.17	0.51	0.134	0.26	0.64	0.17	0.722	1.13	0.2	0.17	0.68	0.226
-0.1	0.164	0.95	0.061	0.23	0.074	0.279	0.27	0.29	0.45	0.318	0.186	0.089	0.557	0.084	0.212	0.339	0.133	0.192	0.78	0.35	0.4	0.64	0.24	0.026	0.43	0.28	0.127	0.25	1.08	1.13	0.218	1.139	0.75	0.05	1.09	0.66	0.47	0.16	0.36	0.154	0.21	0.7	0.16	0.69	1.33	0.227	0.186	0.7	0.271
-0.075	0.207	1.2	0.077	0.23	0.093	0.353	0.24	0.31	0.53	0.402	0.204	0.113	0.603	0.084	0.251	0.352	0.168	0.218	0.89	0.36	0.4	0.74	0.26	0.026	0.47	0.24	0.16	0.26	1.2	1.31	0.24	1.436	0.88	0.05	1.22	0.73	0.37	0.14	0.35	0.17	0.2	0.79	0.17	0.69	1.58	0.235	0.235	0.94	0.33
-0.025	0.264	1.53	0.099	0.24	0.118	0.45	0.26	0.33	0.64	0.513	0.217	0.11	0.661	0.092	0.326	0.417	0.189	0.234	1.02	0.42	0.4	0.84	0.285	0.029	0.58	0.25	0.18	0.25	1.25	1.52	0.255	1.403	0.96	0.055	1.33	0.81	0.32	0.16	0.56	0.194	0.17	0.86	0.18	0.755	1.83	0.279	0.264	1.21	0.379
0	0.378	2.19	0.141	0.29	0.17	0.644	0.25	0.35	0.9	0.734	0.236	0.137	0.754	0.1	0.422	0.488	0.235	0.274	1.14	0.44	0.4	0.96	0.325	0.031	0.68	0.26	0.224	0.26	1.39	1.8	0.277	1.749	1.37	0.06	1.51	0.92	0.3	0.17	0.5	0.227	0.17	0.98	0.19	0.821	2.27	0.327	0.329	1.3	0.457
0.025	0.512	2.97	0.191	0.34	0.23	0.873	0.25	0.38	1.05	0.995	0.274	0.171	0.859	0.128	0.59	0.534	0.326	0.314	1.4	0.52	0.4	1.17	0.37	0.04	0.75	0.26	0.311	0.27	1.83	2.3	0.321	2.179	1.58	0.077	1.73	1.18	0.29	0.19	0.67	0.267	0.17	1.13	0.23	1.051	2.96	0.357	0.455	1.4	0.536
0.05	0.784	4.55	0.293	0.46	0.352	1.338	0.32	0.43	1.51	1.525	0.314	0.202	1.067	0.164	0.874	0.664	0.49	0.367	1.63	0.6	0.5	1.54	0.46	0.051	0.96	0.28	0.467	0.29	2.2	3.09	0.369	2.575	1.75	0.098	2.24	1.62	0.29	0.24	0.78	0.338	0.18	1.26	0.23	1.346	4.01	0.445	0.685	1.42	0.612
0.075	1.197	6.94	0.447	0.7	0.537	2.041	0.29	0.48	2.21	2.325	0.387	0.264	1.346	0.256	1.312	0.814	0.75	0.446	2.06	0.7	0.7	2.2	0.58	0.08	1.4	0.31	0.715	0.35	2.69	4.46	0.454	3.367	2.15	0.154	3.1	2.24	0.32	0.33	0.92	0.435	0.2	1.39	0.27	2.102	5.65	0.545	1.047	1.91	0.72
0.1	1.776	10.3	0.663	1.06	0.797	3.029	0.32	0.58	3.21	3.451	0.484	0.369	1.833	0.36	1.84	1.068	1.184	0.571	3.02	0.77	0.7	2.96	0.79	0.112	1.82	0.35	1.128	0.45	3.62	6.18	0.568	4.704	2.93	0.216	4.43	2.94	0.32	0.49	1.25	0.568	0.24	1.9	0.31	2.956	7.69	0.715	1.652	2.62	0.907
0.125	2.441	14.16	0.912	1.46	1.096	4.164	0.4	0.69	4.32	4.745	0.632	0.539	2.518	0.475	2.48	1.667	1.896	0.746	4.28	0.98	0.7	3.84	1.085	0.148	2.29	0.4	1.807	0.76	5.05	8.42	0.741	6.866	4.16	0.286	6.11	3.74	0.32	0.7	1.37	0.819	0.32	2.9	0.37	3.908	9.93	1.116	2.646	3.31	1.199
0.15	2.65	15.37	0.99	1.88	1.19	4.52	0.44	0.81	4.14	5.15	0.843	0.732	3.353	0.563	2.252	2.169	2.786	1.03	6.21	1.32	0.7	4.76	1.445	0.176	2.73	0.46	2.655	1.23	6.2	10.64	0.989	9.325	4.27	0.339	8.03	4.52	0.33	0.87	2.24	1.15	0.41	3.74	0.39	4.631	12	1.451	3.889	4.97	1.582
0.175	1.986	11.52	0.742	2.08	0.892	3.388	0.55	0.86	3.46	3.86	1.154	0.724	4.2	0.567	1.671	3.374	3.41	1.509	8.79	1.9	0.9	5.24	1.81	0.177	2.65	0.55	3.25	1.63	8.44	12.17	1.354	9.226	4.8	0.341	9.9	3.83	0.35	1.02	2.63	1.554	0.61	4.87	0.38	4.663	13.16	2.258	4.76	5.56	2.11
0.2	1.302	7.55	0.486	2.03	0.585	2.22	0.65	0.81	2.47	2.53	1.449	0.632	4.177	0.479	1.019	4.579	2.756	2.021	12.3	2.54	1	4.28	1.8	0.15	2.08	0.61	2.627	1.92	8.31	12.23	1.701	8.054	7.23	0.288	10.68	2.93	0.41	0.97	3.27	2.092	0.78	6.73	0.38	3.941	11.05	3.064	3.847	9.22	2.711
0.225	0.569	3.3	0.213	1.67	0.255	0.97	0.76	0.73	1.36	1.106	1.795	0.521	3.318	0.372	0.291	5.23	1.908	2.52	12.6	3.43	1	3.22	1.43	0.116	1.55	0.62	1.819	2.01	6.28	8.24	2.106	6.635	9.6	0.223	7.76	1.77	0.47	0.84	3.9	2.42	0.9	7.46	0.37	3.054	7.62	3.5	2.664	9.96	3.16
0.25	0.31	1.8	0.116	1.26	0.139	0.529	0.74	0.65	1.19	0.603	2.041	0.285	2.413	0.28	0.162	4.592	0.937	2.467	10.4	4.54	1	2.07	1.04	0.087	0.95	0.57	0.893	1.8	3.92	4.96	2.394	3.631	11.85	0.168	5.17	0.68	0.52	0.7	4.69	2.363	0.9	8.55	0.4	2.299	4.66	3.073	1.308	10.94	2.501
0.275	0.321	1.86	0.12	0.95	0.144	0.547	0.69	0.68	1.18	0.623	1.729	0.132	1.531	0.228	0.175	3.491	0.237	2.005	7.6	5.28	0.9	1.11	0.66	0.071	0.77	0.52	0.225	1.47	1.26	2.31	2.029	1.683	9.61	0.137	3	0.67	0.57	0.57	4.49	2.096	0.83	7.57	0.43	1.872	2.31	2.336	0.33	8.46	1.684
0.3	0.319	1.85	0.119	0.73	0.143	0.544	0.65	0.66	1.16	0.62	1.302	0.14	1.137	0.228	0.187	2.54	0.235	1.486	3.82	4.51	0.8	1.11	0.49	0.071	0.83	0.53	0.224	1.15	1.31	1.27	1.527	1.782	7.33	0.137	1.84	0.71	0.57	0.47	3.39	1.645	0.7	5.44	0.45	1.872	1.74	1.7	0.329	6.35	0.85
0.325	0.312	1.81	0.117	0.68	0.14	0.532	0.49	0.61	1.15	0.606	0.852	0.149	1.137	0.204	0.195	1.589	0.243	0.892	2.27	3.55	0.7	1.1	0.49	0.064	0.88	0.49	0.232	0.83	1.35	1.35	1	1.898	5.33	0.122	1.75	0.76	0.57	0.43	2.29	1.133	0.57	4.04	0.51	1.675	1.72	1.064	0.34	3.77	0.232
0.35	0.298	1.73	0.111	0.71	0.134	0.509	0.43	0.69	1.1	0.58	0.481	0.158	1.114	0.312	0.202	1.114	0.25	0.654	2.18	2.59	0.8	1.07	0.48	0.097	0.92	0.53	0.239	0.72	1.36	1.33	0.564	2.014	2.55	0.187	1.59	0.83	0.5	0.42	1.09	0.849	0.51	2.76	0.63	2.562	1.63	0.745	0.35	1.68	0.232
0.375	0.278	1.61	0.104	0.62	0.125	0.473	0.52	0.69	1.06	0.539	0.446	0.168	1.102	0.547	0.203	1.042	0.252	0.618	2.15	1.73	0.9	1.07	0.475	0.171	0.92	0.57	0.24	0.7	1.35	1.27	0.524	2.146	1.57	0.329	1.42	0.9	0.47	0.44	0.93	0.739	0.44	2.01	0.77	4.499	1.49	0.697	0.351	1.43	0.251
0.4	0.262	1.52	0.098	0.85	0.118	0.447	0.6	0.86	1.03	0.509	0.453	0.174	1.091	0.519	0.205	0.957	0.255	0.585	2.09	1.12	1.1	1	0.47	0.162	0.92	0.74	0.243	0.78	1.33	1.19	0.531	2.212	1.54	0.312	1.22	0.98	0.44	0.46	0.87	0.689	0.45	1.95	1.14	4.269	1.32	0.641	0.356	1.35	0.269
0.425	0.238	1.38	0.089	0.84	0.107	0.406	0.62	1.06	0.93	0.462	0.409	0.177	1.067	0.527	0.204	0.892	0.253	0.552	2.03	1.01	1.1	0.92	0.46	0.165	0.88	0.88	0.241	0.93	1.32	1.07	0.48	2.261	1.48	0.317	1.03	1.05	0.46	0.54	0.8	0.689	0.47	1.88	1.16	4.335	1.21	0.597	0.353	1.24	0.275
0.45	0.21	1.22	0.079	0.97	0.094	0.359	0.82	1.14	0.92	0.409	0.465	0.177	1.067	0.583	0.2	0.814	0.245	0.509	1.99	0.93	0.9	0.81	0.46	0.182	0.85	1.11	0.233	1.44	1.27	0.96	0.546	2.261	1.44	0.351	0.88	1.07	0.51	0.64	0.75	0.381	0.46	1.78	1.22	4.795	1.02	0.545	0.342	1.12	0.283
0.475	0.186	1.08	0.07	0.99	0.084	0.318	1.04	1.24	0.9	0.362	0.494	0.197	1.044	0.519	0.191	0.795	0.234	0.482	1.89	0.85	1.1	0.75	0.45	0.162	0.82	1.1	0.223	1.5	1.24	0.85	0.579	2.509	1.36	0.312	0.81	1.06	0.53	0.69	0.8	0.511	0.55	1.45	1.16	4.269	0.93	0.532	0.327	1	0.285
0.5	0.167	0.97	0.062	-0.1	0.075	0.285	1.28	1.08	0.87	0.325	0.55	0.196	1.009	0.447	0.18	0.801	0.227	0.459	1.81	0.82	1.5	0.73	0.435	0.14	0.91	1.4	0.217	1.28	1.2	0.79	0.646	2.492	1.25	0.269	0.83	0.99	0.57	0.94	0.64	0.535	1.13	1.4	1.06	3.678	0.9	0.536	0.317	0.89	0.285
0.525	0.162	0.94	0.061	1.19	0.073	0.276	1.8	0.92	0.87	0.315	0.654	0.212	1.009	0.38	0.166	0.801	0.216	0.436	1.74	0.8	1.5	0.73	0.435	0.118	1.17	1.24	0.206	1.62	1.12	0.8	0.767	2.707	1.11	0.228	0.86	0.89	0.64	0.9	1.04	0.398	1.4	1.32	0.97	3.12	0.91	0.536	0.301	0.79	0.283
0.55	0.167	0.97	0.062	1.63	0.075	0.285	1.79	0.81	0.92	0.325	0.714	0.253	1.009	0.507	0.145	0.821	0.202	0.439	1.72	0.82	1.4	0.78	0.435	0.158	1.28	1.56	0.192	1.86	1.03	0.82	0.837	3.218	0.95	0.305	0.8	0.77	0.7	1.13	1.44	0.505	1.43	1.89	0.99	4.171	0.97	0.549	0.282	0.7	0.275
0.575	0.179	1.04	0.067	1.24	0.081	0.306	2.39	0.63	0.93	0.348	0.758	0.268	1.033	0.052	0.126	0.853	0.192	0.449	1.59	0.83	2.1	0.83	0.445	0.016	1.1	1.62	0.183	1.25	0.93	0.86	0.889	3.416	0.81	0.031	0.67	0.73	0.7	0.49	1.39	0.518	0.79	1.85	0.98	0.427	0.83	0.571	0.269	0.69	0.261
0.6	0.184	1.07	0.069	-0.03	0.083	0.315	1.68	0.89	1.02	0.359	0.849	0.301	1.067	0.439	0.108	0.925	0.176	0.499	1.56	0.83	1.7	0.84	0.46	0.137	1.18	1.63	0.168	1.61	0.85	0.88	0.996	3.829	0.76	0.264	0.53	0.75	0.63	0.84	1.39	0.545	1.25	1.35	0.92	3.612	0.7	0.619	0.246	0.78	0.251
0.625	0.188	1.09	0.07	1.12	0.084	0.321	1.36	0.76	1.07	0.365	0.817	0.271	1.091	0.348	0.1	0.912	0.158	0.505	1.5	0.79	2.2	0.85	0.47	0.108	1.49	1.12	0.15	1.89	0.86	0.88	0.959	3.449	0.77	0.209	0.54	0.78	0.69	0.95	1.56	0.558	1.2	1.29	0.82	2.857	0.76	0.61	0.22	0.83	0.239
0.65	0.186	1.08	0.07	1.46	0.084	0.318	1.52	0.82	1.05	0.362	0.748	0.114	1.137	0.587	0.099	0.944	0.148	0.552	1.5	0.69	2.2	0.8	0.49	0.183	0.45	1.42	0.141	0.45	0.82	0.81	0.878	1.452	0.77	0.353	0.55	0.75	0.64	0.91	1.65	0.311	1.11	2.06	0.79	4.828	0.64	0.632	0.207	1.03	0.224
0.675	0.191	1.11	0.071	1.02	0.086	0.326	1.5	1.1	1.22	0.372	1.016	0.229	1.149	0.348	0.123	0.899	0.152	0.578	1.5	0.56	2.3	-0.62	0.495	0.108	1.37	1.76	0.145	1.12	0.95	0.75	1.192	2.921	0.75	0.209	0.51	0.71	0.59	1.01	1.61	0.485	0.3	0.92	0.78	2.857	0.6	0.601	0.212	0.76	0.212
0.7	0.183	1.06	0.068	1.18	0.082	0.312	1.48	1.54	0.88	0.355	1.025	0.185	1.137	0.699	0.12	1.062	0.147	0.641	1.52	0.48	2.4	0.65	0.49	0.218	1.43	1.91	0.14	1.19	0.82	0.75	1.203	2.36	0.85	0.42	0.52	0.61	0.3	0.8	1.41	0.261	1.36	2.15	0.75	5.747	0.66	0.71	0.206	0.81	0.188
0.725	0.181	1.05	0.068	1.02	0.081	0.309	1.36	1.66	1.09	0.352	1.166	0.251	1.114	0.627	0.156	1.29	0.152	0.621	1.52	0.45	2.23	0.6	0.48	0.196	1.32	1.87	0.145	1.09	0.97	0.72	1.369	3.202	0.6	0.377	0.57	0.54	0.58	0.88	1.53	0.304	1.43	2	0.7	5.156	0.66	0.863	0.212	0.93	0.173
0.75	0.195	1.13	0.073	1.12	0.087	0.332	1.58	1.57	1.2	0.379	0.723	0.194	1.067	0.499	0.172	1.407	0.15	0.7	1.52	0.46	2.46	0.72	0.46	0.156	1.66	1.4	0.143	-0.46	1.25	0.54	0.848	2.476	1.06	0.3	0.64	0.43	0.52	0.88	1.58	0.582	1.76	2.05	0.85	4.105	0.74	0.941	0.209	0.97	0.157
0.775	0.191	1.11	0.071	0.9	0.086	0.326	0.85	1.73	1.33	0.372	1.148	0.157	1.056	0.547	0.202	1.342	0.152	0.773	1.5	0.49	2.3	0.7	0.455	0.171	1.54	1.89	0.145	1.28	1.05	0.39	1.346	1.997	0.34	0.329	0.69	0.87	0.67	0.8	1.49	0.625	0.13	1.01	0.9	4.499	0.82	0.898	0.212	1.05	0.147
0.8	0.231	1.34	0.086	0.99	0.104	0.394	0.99	1.91	1.49	0.449	0.594	0.258	0.986	0.328	0.259	1.348	0.138	0.786	1.36	0.54	1.94	0.71	0.425	0.102	1.62	2.32	0.132	0.67	0.97	0.53	0.697	3.284	1.02	0.197	0.79	2.17	0.77	0.6	1.49	0.796	1.17	2.3	1.09	2.693	0.95	0.902	0.193	0.75	0.137
[truncated: 76 more columns]
